# Supplementary material for: Tailored approach to the choice of long-term vascular access in breast cancer patients
Source: PLoS One. 2021 Jul 22;16(7):e0255004. doi: 10.1371/journal.pone.0255004 (PMC8297812; doi:10.1371/journal.pone.0255004)
Supplement: S1 Data — (XLSX) [file pone.0255004.s001.xlsx]

## Sheet: Breast ca catheter
No	sex	height	weight	BMI	age	catheter	location_ca	location_side	location_vein	chemo#	Hx_CVC	reposition	duration	maintenance	Cx	Death	premature	DVT	infection	Dermatitis	Neuropathy	plan	Position	jt_contracture	arm	stage	neoadjuvant	axillary_D	cath_size	op	Cx_free_days
1	2	163	58	21.8	3	2	1	1	1	8	0	0	328	1	0	0	0	0	0	0	0	0	0	0	1	IIIB	1	1	5	1	328
2	2	162	56	21.3	5	2	1	1	1	8	0	0	175	1	0	0	0	0	0	0	0	0	0	0	1	IIA	0	1	5	1	175
3	2	158.5	49.6	19.7	4	2	1	1	1	8	0	0	179	1	0	0	0	0	0	0	0	0	0	0	1	IIB	1	2	5	1	179
4	2	162	72	27.4	3	2	2	0	1	4	0	0	98	1	0	0	0	0	0	0	0	0	0	0	1	IA	0	2	5	2	98
5	2	158	59	23.6	4	2	1	1	1	4	0	0	213	1	0	0	0	0	0	0	0	0	0	0	1	IIA	0	1	5	1	213
6	2	162	65	24.8	4	2	1	1	1	6	0	0	141	1	0	0	0	0	0	0	0	0	0	0	1	IIA	0	2	5	1	141
7	2	167	63	22.6	4	2	2	0	3	4	0	0	196	1	0	0	0	0	0	0	0	0	0	0	1	IIIC	0	1	5	1	196
8	2	167	64	22.9	3	2	2	0	1	8	0	0	171	1	0	0	0	0	0	0	0	0	0	0	1	IIA	0	2	5	1	171
9	2	155	52	21.6	5	2	2	0	1	6	0	0	171	1	0	0	0	0	0	0	0	0	0	0	1	IA	0	1	5	1	171
10	2	153	51	21.8	3	2	1	1	1	8	0	0	326	1	0	0	0	0	0	0	0	0	0	0	1	IIIA	1	1	5	2	326
11	2	145	44	20.9	2	2	2	0	1	3	1	0	84	1	0	0	0	0	0	0	0	0	0	0	1	IIIA	1	1	5	2	84
12	2	160	53	20.7	4	2	2	0	1	6	0	0	194	1	0	0	0	0	0	0	0	0	0	0	1	IA	0	2	5	1	194
13	2	160	75	29.3	4	2	1	1	2	8	0	0	196	1	0	0	0	0	0	0	0	0	0	0	1	IIB	0	1	5	1	196
14	2	158	56	22.4	3	2	1	1	2	4	0	0	80	1	0	0	0	0	0	0	0	0	0	0	1	IA	0	2	5	1	80
15	2	157	56	22.7	4	2	2	0	1	8	0	0	234	1	0	0	0	0	0	0	0	0	0	0	1	IIIA	1	1	5	2	234
16	2	159	56	22.2	5	2	1	1	2	10	0	0	495	1	0	0	0	0	0	0	0	0	0	0	1	IIIA	1	2	5	1	495
17	2	158	65	26	3	2	2	0	2	8	0	0	322	1	0	0	0	0	0	0	0	0	0	0	1	IIIA	1	2	5	1	322
18	2	161	54	20.8	4	2	2	0	1	4	0	0	224	1	0	0	0	0	0	0	0	0	0	0	1	IB	0	2	5	2	224
19	2	157	53	21.5	3	2	2	0	1	8	0	0	221	1	0	0	0	0	0	0	0	0	0	0	1	IIB	1	2	5	2	221
20	2	153	65	27.8	4	2	2	0	3	8	0	0	175	1	0	0	0	0	0	0	0	0	0	0	1	IIB	0	1	5	2	175
21	2	152	51	22.1	3	2	1	1	1	8	0	0	171	1	0	0	0	0	0	0	0	0	0	0	1	IIA	0	1	5	1	171
22	2	162	64.6	24.6	4	2	1	1	1	3	0	0	1060	1	1	0	0	0	0	0	0	0	1	0	1	IV	0	1	5	1	98
23	2	157	57	23.1	3	2	1	1	1	8	0	0	284	1	0	0	0	0	0	0	0	0	0	0	1	IIB	0	1	5	2	284
24	2	153	44	18.8	4	2	1	1	1	0	0	0	1032	1	0	1	0	0	0	0	0	0	0	0	1	IV	0	0	5	0	1032
25	2	156	65	26.7	5	2	2	0	1	8	0	0	168	1	0	0	0	0	0	0	0	0	0	0	1	IIA	1	2	5	1	168
26	2	158	47	18.8	5	2	1	1	2	8	0	0	158	1	0	0	0	0	0	0	0	0	0	0	1	IIA	0	2	5	1	158
27	2	164	70	26	4	2	2	0	1	4	0	0	234	1	0	0	0	0	0	0	0	0	0	0	1	0	1	2	5	1	234
28	2	156	43.7	18	3	2	3	0	1	8	0	0	180	1	0	0	0	0	0	0	0	0	0	0	1	IIB	1	1	5	2	180
29	2	145.5	63.5	30	5	2	1	1	1	6	0	0	157	1	0	0	0	0	0	0	0	0	0	0	1	IIA	0	1	5	2	157
30	2	156	50	20.5	2	2	1	1	1	8	0	0	165	1	0	0	0	0	0	0	0	0	0	0	1	IIB	0	1	5	1	165
31	2	159	51	20.2	5	2	1	1	1	8	0	0	175	1	0	0	0	0	0	0	0	0	0	0	1	IIA	0	2	5	1	175
32	2	162	64.2	24.5	3	2	1	1	1	8	0	0	235	1	0	1	0	0	0	0	0	0	0	0	1	IIIC	1	2	5	1	235
33	2	158	83	33.2	2	2	1	1	3	8	0	0	189	1	0	0	0	0	0	0	0	0	0	0	1	IIIB	1	1	5	2	189
34	2	145	52	24.7	3	2	2	0	1	6	0	0	171	1	0	0	0	0	0	0	0	0	0	0	1	IIA	0	1	5	2	171
35	2	167	65	23.3	3	2	2	0	1	0	0	0	225	1	0	0	0	0	0	0	0	0	0	0	1	IIIB	1	2	5	1	225
36	2	154	56	23.6	4	2	2	0	1	8	0	0	168	1	0	0	0	0	0	0	0	0	0	0	1	IIA	0	1	5	2	168
37	2	162	53	20.2	3	2	1	1	1	0	0	0	983	1	0	1	0	0	0	0	0	0	0	0	1	IV	1	0	5	0	983
38	2	150.8	51	22.4	5	2	2	0	1	4	0	0	231	1	0	0	0	0	0	0	0	0	0	0	1	IIA	0	1	5	1	231
39	2	173	92	30.7	2	2	1	1	1	8	0	0	186	1	0	0	0	0	0	0	0	0	0	0	1	IIIB	1	2	5	2	186
40	2	158	47	18.8	3	2	1	1	1	8	0	0	189	1	0	0	0	0	0	0	0	0	0	0	1	IIA	0	2	5	1	189
41	2	148	57	26	5	2	2	0	1	6	0	0	193	1	0	0	0	0	0	0	0	0	0	0	1	IA	1	1	5	1	193
42	2	161	53	20.4	3	2	2	0	1	8	0	0	235	1	0	0	0	0	0	0	0	0	0	0	1	IIA	0	1	5	1	235
43	2	162.5	52	19.7	3	2	1	1	1	0	0	0	969	1	0	0	0	0	0	0	0	0	0	0	1	IIA	1	1	5	1	969
44	2	159	64	25.3	4	2	2	0	1		0	0	207	1	0	0	0	0	0	0	0	0	0	0	1	IIIA	0	1		2	207
45	2	159	52	20.6	4	2	2	0	1	0	0	0	221	1	0	0	0	0	0	0	0	0	0	0	1	0	1	2	5	1	221
46	2	158	80	32	5	2	2	0	1	6	0	0	178	1	0	0	0	0	0	0	0	0	0	0	1	IA	0	2	5	1	178
47	2	160	72	28.1	3	2	2	0	1	6	0	0	257	1	0	0	0	0	0	0	0	0	0	0	1	IB	0	2	5	2	257
48	2	157	51	20.7	4	2	2	0	1	6	0	0	190	1	0	0	0	0	0	0	0	0	0	0	1	IA	0	2	6	2	190
49	2	165	61	22.4	4	2	1	1	1	6	0	0	164	1	1	0	0	1	0	0	0	0	0	0	1	IA	0	2	6	1	19
50	2	155	50	20.8	4	2	1	1	1	8	0	0	200	1	0	0	0	0	0	0	0	0	0	0	1	IIB	0	1	6	2	200
51	2	165	72	26.4	5	2	2	0	1	8	0	0	198	1	0	0	0	0	0	0	0	0	0	0	1	IIA	0	1	6	1	198
52	2	173	58.6	19.6	3	2	1	1	1	8	0	1	225	1	1	0	0	0	0	0	0	0	0	1	1	IIIC	0	2	6	2	17
53	2	160	50	19.5	3	2	2	0	3	12	0	0	256	1	0	0	0	0	0	0	0	0	0	0	1	IA	0	2	6	1	256
54	2	162	84	32	5	2	1	1	1	12	0	0	200	1	0	0	0	0	0	0	0	0	0	0	1	IIIA	0	1	6	2	200
55	2	157	50	20.3	5	2	2	0	1	5	0	0	125	1	0	0	0	0	0	0	0	0	0	0	1	IIA	0	1	6	2	125
56	2	147	47	21.8	5	2	1	1	1	4	0	0	123	1	0	0	0	0	0	0	0	0	0	0	1	IIA	0	2	6	1	123
57	2	166	61	22.1	4	2	1	1	3	8	0	0	161	1	0	0	0	0	0	0	0	0	0	0	1	IIB	0	1	6	2	161
58	2	158	48	19.2	3	2	1	1	1	8	0	0	189	1	0	0	0	0	0	0	0	0	0	0	1	IIIC	0	1	6	1	189
59	2	159	54	21.4	4	2	1	1	1	8	0	0	197	1	0	0	0	0	0	0	0	0	0	0	1	IIA	0	2	6	1	197
60	2	148	58	26.5	4	2	2	0	2	8	0	0	168	1	0	0	0	0	0	0	0	0	0	0	1	IIA	0	2	6	1	168
61	2	165	73	26.8	4	2	2	0	1	6	0	0	212	1	0	0	0	0	0	0	0	0	0	0	1	IIIB	1	1	6	2	212
62	2	162	62	23.6	4	2	2	0	1	18	0	0	801	1	0	0	0	0	0	0	0	0	0	0	1	IV	2	0	6	0	801
63	2	147.8	49.3	22.6	4	2	2	0	1	8	0	0	797	1	0	0	0	0	0	0	0	0	0	0	1	IIB	0	1	6	2	797
64	2	158	54.5	21.8	4	2	1	1	1	6	0	0	235	1	0	0	0	0	0	0	0	0	0	0	1	IIA	1	2	6	1	235
65	2	157	61	24.7	4	2	2	0	2	8	0	0	790	1	0	0	0	0	0	0	0	0	0	0	1	IIB	0	1	6	1	790
66	2	155	47	19.6	3	2	2	0	1	8	0	0	150	1	0	0	0	0	0	0	0	0	0	0	1	IIA	0	2	6	1	150
67	2	162	54	20.6	4	2	1	1	1	12	0	0	186	1	0	0	0	0	0	0	0	0	0	0	1	IA	0	2	6	1	186
68	2	165	70	25.7	3	2	1	1	1	6	0	0	143	1	0	0	0	0	0	0	0	0	0	0	1	IIIC	0	1	6	2	143
69	2	161	50	19.3	3	2	2	0	1	8	0	0	193	1	0	0	0	0	0	0	0	0	0	0	1	IIB	0	1	6	1	193
70	2	166.7	55	19.8	3	2	2	0	2	11	0	0	157	1	0	0	0	0	0	0	0	0	0	0	1	IIA	0	2	6	1	157
71	2	165	49	18	2	2	1	1	2	8	0	0	178	1	0	0	0	0	0	0	0	0	0	0	1	IIA	0	2	6	1	178
72	2	164	54	20.1	4	2	2	0	2	12	0	0	211	1	0	0	0	0	0	0	0	0	0	0	1	IIA	0	2	6	2	211
73	2	161	55.5	21.4	3	2	1	1	1	8	0	0	179	1	0	0	0	0	0	0	0	0	0	0	1	IIA	0	1	6	2	179
74	2	156	56	23	3	2	2	0	2	8	0	0	158	1	1	0	0	1	0	0	0	0	0	0	1	IIB	0	2	6	1	170
75	2	159	48	19	3	2	2	0	2	12	0	0	158	1	0	0	0	0	0	0	0	0	0	0	1	IA	0	2	6	1	158
76	2	158	48	19.2	3	2	2	0	2	8	0	0	225	1	0	0	0	0	0	0	0	0	0	0	1	IIIC	0	1	6	2	225
77	2	150	55	24.4	3	2	2	0	2	16	0	0	194	1	0	0	0	0	0	0	0	0	0	0	1	IIB	1	2	6	1	194
78	2	153.9	51.9	21.9	5	2	2	0	2	6	0	0	132	1	0	0	0	0	0	0	0	0	0	0	1	IIA	1	2	6	1	132
79	2	155	55	22.9	4	2	1	1	2	8	0	0	298	1	0	0	0	0	0	0	0	0	0	0	1	IIA	0	2	6	1	298
80	2	160	61	23.8	3	2	2	0	2	8	0	0	162	1	0	0	0	0	0	0	0	0	0	0	1	IIB	0	2	6	1	162
81	2	162	58	22.1	2	2	1	1	2	3	0	0	70		0	0	0	0	0	0	0	0	0	0	1	IA	0	2	6	1	70
82	2	161	67	25.8	3	2	2	0	2	7	0	0	175	1	1	0	0	1	0	0	0	0	0	0	1	IIA	1	0	6	1	83
83	2	154	61	25.7	2	2	1	1	1	8	0	0	186	1	0	0	0	0	0	0	0	0	0	0	1	IIB	0	1	6	1	186
84	2	160	70	27.3	5	2	1	1	1	8	0	0	169	1	0	0	0	0	0	0	0	0	0	0	1	IIB	0	1	6	2	169
85	2	162	54	20.6	3	2	2	0	1	8	0	0	247	1	0	0	0	0	0	0	0	0	0	0	1	IIA	0	2	6	1	247
86	2	151.7	60	26.1	5	2	2	0	1	8	0	0	179	1	0	0	0	0	0	0	0	0	0	0	1	IIB	0	1	6	3	179
87	2	155	64	26.6	5	2	2	0	1	8	0	0	185	1	0	0	0	0	0	0	0	0	0	0	1	IIA	0	1	6	2	185
88	2	159	53	21	3	2	1	1	1	8	0	0	178	1	0	0	0	0	0	0	0	0	0	0	1	IIIA	0	1	6	2	178
89	2	163.5	60.95	22.8	5	2	1	1	1	8	0	0	178	1	0	0	0	0	0	0	0	0	0	0	1	IIA	0	2	6	1	178
90	2	161	54	20.8	3	2	1	1	1	8	0	0	183	1	0	0	0	0	0	0	0	0	0	0	1	IIB	0	1	6	2	183
91	2	164	63.4	23.6	3	2	1	1	2	12	0	0	185	1	0	0	0	0	0	0	0	0	0	0	1	IA	0	2	6	1	185
92	2	163	95	35.8	3	2	2	0	1	6	0	0	148		0	0	0	0	0	0	0	0	0	0	1	IIIC	1	0	6	0	148
93	2	160	51	19.9	3	2	1	1	2	8	0	0	211	1	0	0	0	0	0	0	0	0	0	0	1	IIB	0	1	6	1	211
94	2	155	50	20.8	4	2	1	1	2	8	0	0	703	1	0	0	0	0	0	0	0	0	0	0	1	IIA	0	1	6	1	703
95	2	160	74	28.9	5	2	2	0	1	12	0	0	696	1	0	0	0	0	0	0	0	0	0	0	1	IIA	0	2	6	1	696
96	1	171	66	22.6	4	2	2	0	1	8	0	0	176	1	0	0	0	0	0	0	0	0	0	0	1	IB	0	2	6	2	176
97	2	172	53	17.9	3	2	1	1	1	8	0	0	172	1	0	0	0	0	0	0	0	0	0	0	1	IV	0	1	6	2	172
98	2	154	56	23.6	4	2	2	0	2	8	0	0	169	1	0	0	0	0	0	0	0	0	0	0	1	IB	0	2	6	1	169
99	2	160	58	22.7	4	2	2	0	3	8	0	0	184	1	0	0	0	0	0	0	0	0	0	0	1	IIB	1	2	6	1	184
100	2	161.3	49.7	19.1	4	2	2	0	3	8	0	0	225	1	0	0	0	0	0	0	0	0	0	0	1	IIB	0	2	6	1	225
101	2	146	53	24.9	5	1	2	0	4	4	0	0	118	1	0	0	0	0	0	0	0	0	0	0	0	IIA	0	2	9.6	2	118
102	2	147	43	19.9	5	1	1	1	4	8	0	0	1371	1	0	0	0	0	0	0	0	0	0	0	0	IIA	0	1	9.6	2	1371
103	2	151	52	22.8	4	1	2	0	4	4	0	0	112	1	0	0	0	0	0	0	0	0	0	0	0	IA	0	2	9.6	1	112
104	2	159	50	19.8	3	1	1	1	4	8	0	0	206	1	0	0	0	0	0	0	0	0	0	0	0	IIA	1	1	9.6	2	206
105	2	156	54	22.2	3	1	2	0	4	4	0	0	119	1	0	0	0	0	0	0	0	0	0	0	0	IIB	1	2	9.6	2	119
106	2	150	59	26.2	3	1	1	1	4	4	0	0	409	1	0	0	0	0	0	0	0	0	0	0	0	IA	0	2	9.6	1	409
107	2	153	57	24.3	5	1	1	1	4	4	0	0	101	1	0	0	0	0	0	0	0	0	0	0	0	IA	0	2	9.6	2	101
108	2	152	47	20.3	4	1	2	0	4	8	0	0	175	1	0	0	0	0	0	0	0	0	0	0	0	IIA	0	1	9.6	2	175
109	2	151	44	19.3	4	1	2	0	4	8	2	0	248	1	0	0	0	0	0	0	0	0	0	0	0	IIA	1	2	9.6	1	248
110	2	153	51	21.8	1	1	2	0	4	4	0	0	111	1	0	0	0	0	0	0	0	0	0	0	0	IIA	0	2	9.6	1	111
111	2	152	53	22.9	3	1	2	0	4	8	0	0	214	1	0	0	0	0	0	0	0	0	0	0	0	IIA	1	2	9.6	1	214
112	2	157	58	23.5	4	1	2	0	4	4	0	0	235	1	0	0	0	0	0	0	0	0	0	0	0	IA	0	2	9.6	1	235
113	2	153.8	56.1	23.7	4	1	2	0	4	4	0	0	589	1	0	0	0	0	0	0	0	0	0	0	0	IA	0	2	9.6	1	589
114	2	163	68	25.6	2	1	2	0	4	8	0	0	217	1	0	0	0	0	0	0	0	0	0	0	0	IIB	1	2	9.6	1	217
115	2	157	55	22.3	2	1	1	1	4	10	0	0	391	1	0	0	0	0	0	0	0	0	0	0	0	IIIA	1	2	9.6	2	391
116	2	159	69	27.3	3	1	2	0	4	6	0	0	336	1	0	0	0	0	0	0	0	0	0	0	0	IIIB	1	1	9.6	2	336
117	2	165	52	19.1	2	1	1	1	4	6	0	0	1350		0	0	0	0	0	0	0	0	0	0	0	IIIA	1	0	9.6	0	1350
118	2	153	66	28.2	5	1	1	1	4	6	0	0	165	1	0	0	0	0	0	0	0	0	0	0	0	IIIA	1	1	9.6	2	165
119	2	161	62	23.9	3	1	2	0	4	4	0	0	150	1	0	0	0	0	0	0	0	0	0	0	0	IIA	0	2	9.6	1	150
120	2	151	50	21.9	4	1	1	1	4	0	0	0	41		0	0	0	0	0	0	0	0	0	0	0	IIB	0	2	9.6	2	41
121	2	161	54	20.8	4	1	2	0	4	8	0	0	644	1	0	0	0	0	0	0	0	0	0	0	0	IIB	0	1	9.6	1	644
122	2	143	66	32.3	5	1	2	0	4	8	0	0	350	1	0	0	0	0	1	0	0	0	0	0	0	IIIA	0	1	9.6	3	350
123	2	154	50	21.1	3	1	2	0	4	1	0	0	26		1	0	1	0	0	0	0	0	0	0	0	IIIC	1	1	9.6	2	16
124	2	150	57	25.3	5	1	2	0	4	4	0	0	87	1	0	0	0	0	0	0	0	0	0	0	0	IA	0	2	9.6	1	87
125	2	151	59	25.9	6	1	1	1	4	4	0	0	80	1	0	0	0	0	0	0	0	0	0	0	0	IIB	0	1	9.6	1	80
126	2	164	59	21.9	3	1	2	0	4	4	0	0	468	1	0	0	0	0	0	0	0	0	0	0	0	IA	0	2	9.6	1	468
127	2	154.8	60.05	25.1	5	1	1	1	4	8	0	0	189	1	0	0	0	0	0	0	0	0	0	0	0	IIA	0	1	9.6	1	189
128	2	162.1	68.8	26.2	5	1	1	1	4	4	0	0	151	1	0	0	0	0	0	0	0	0	0	0	0	IA	0	2	9.6	1	151
129	2	152	49	21.2	5	1	1	1	4	6	0	0	186	1	0	0	0	0	0	0	0	0	0	0	0	IA	0	0	9.6	1	186
130	2	154	58	24.5	4	1	2	0	4	8	0	0	189	1	0	0	0	0	0	0	0	0	0	0	0	IIB	0	1	9.6	1	189
131	2	164	57	21.2	2	1	1	1	4	8	0	0	266	1	0	0	0	0	0	0	0	0	0	0	0	IIB	0	1	9.6	2	266
132	2	158	64	25.6	2	1	1	1	4	4	0	0	133	1	0	0	0	0	0	0	0	0	0	0	0	IIA	0	2	9.6	2	133
133	2	156.9	55.7	22.6	2	1	1	1	4	4	0	0	70	1	0	0	0	0	0	0	0	0	0	0	0	IA	0	2	9.6	1	70
134	2	163	62	23.3	3	1	2	0	4	4	0	0	416	1	0	0	0	0	0	0	0	0	0	0	0	IIB	1	1	9.6	2	416
135	2	164	61	22.7	4	1	2	0	4	8	0	0	154	1	0	0	0	0	0	0	0	0	0	0	0	IIB	1	2	9.6	1	154
136	2	152	56	24.2	4	1	2	0	4	4	0	0	70	1	0	0	0	0	0	0	0	0	0	0	0	IIA	0	2	9.6	2	70
137	2	155	61	25.4	4	1	1	1	4	4	0	0	105	1	0	0	0	0	0	0	0	0	0	0	0	IIA	0	2	9.6	1	105
138	2	159	58	22.9	2	1	1	1	4	6	0	0	317	1	0	0	0	0	0	0	0	0	0	0	0	IIIA	1	0	9.6	0	317
139	2	162	63	24	4	1	2	0	4	6	0	0	203	1	0	0	0	0	0	0	0	0	0	0	0	IIIA	1	1	9.6	1	203
140	2	158	61	24.4	3	1	1	1	4	6	0	0	273	1	0	0	0	0	0	0	0	0	0	0	0	IIIB	1	2	9.6	2	273
141	2	164	48	17.8	4	1	1	1	4	4	0	0	85	1	0	0	0	0	0	0	0	0	0	0	0	IA	0	2	9.6	1	85
142	2	154	51	21.5	4	1	2	0	4	4	0	0	213	1	0	0	0	0	0	0	0	0	0	0	0	IA	0	2	9.6	1	213
143	2	150	54	24	5	1	1	1	4	8	0	0	241	1	0	0	0	0	0	0	0	0	0	0	0	IIB	0	1	9.6	2	241
144	2	141	58	29.2	3	1	1	1	4	8	0	0	210	1	0	0	0	0	0	0	0	0	0	0	0	IIIA	0	1	9.6	2	210
145	2	158	56	22.4	4	1	2	0	4	6	0	0	126	1	0	0	0	0	0	0	0	0	0	0	0	IIIA	1	1	9.6	1	126
146	2	145	47	22.4	4	1	1	1	4	4	0	0	147	1	0	0	0	0	0	0	0	0	0	0	0	IA	0	2	9.6	1	147
147	2	157	59	23.9	4	1	2	0	4	8	0	0	553	1	0	0	0	0	0	0	0	0	0	0	0	IIA	0	1	9.6	3	553
148	2	170	69	23.9	3	1	2	0	4	8	0	0	171	1	0	0	0	0	0	0	0	0	0	0	0	IIA	0	1	9.6	2	171
149	2	154	65	27.4	5	1	2	0	4	4	0	0	105	1	0	0	0	0	0	0	0	0	0	0	0	IIA	0	2	9.6	1	105
150	2	170	50	17.3	3	1	1	1	4	8	0	0	182	1	0	0	0	0	0	0	0	0	0	0	0	IIA	0	1	9.6	2	182
151	2	151	51	22.4	3	1	1	1	4	6	0	0	259	1	0	0	0	0	0	0	0	0	0	0	0	IIB	1	1	9.6	2	259
152	2	174	64	21.1	3	1	2	0	4	6	0	0	133	1	0	0	0	0	0	0	0	0	0	0	0	IA	0	2	9.6	2	133
153	2	152	49	21.2	3	1	1	1	4	3	0	0	388	1	0	0	0	0	0	0	0	0	0	0	0	IIIA	1	2	9.6	2	388
154	2	162	63	24	2	1	2	0	4	8	0	0	189	1	0	0	0	0	0	0	0	0	0	0	0	IIB	0	1	9.6	1	189
155	2	161	75	28.9	3	1	1	1	4	4	0	0	452	1	0	0	0	0	0	0	0	0	0	0	0	IIA	0	2	9.6	1	452
156	2	163	54	20.3	3	1	2	0	4	8	0	0	164	1	0	0	0	0	0	0	0	0	0	0	0	IIA	0	1	9.6	1	164
157	2	159	49	19.4	2	1	2	0	4	4	0	0	1298	1	0	0	0	0	0	0	0	0	0	0	0	IIA	0	1	9.6	2	1298
158	2	161	61	23.5	3	1	1	1	4	8	0	0	329	1	0	0	0	0	0	0	0	0	0	0	0	IIA	0	1	6	1	329
159	2	160	66	25.8	3	1	2	0	4	4	0	0	130	1	0	0	0	0	0	0	0	0	0	0	0	IIA	0	1	9.6	1	130
160	2	161	62	23.9	3	1	1	1	4	8	0	0	206	1	0	0	0	0	0	0	0	0	0	0	0	IIB	1	2	9.6	1	206
161	2	155	52.7	21.9	4	1	2	0	4	4	0	0	122	1	0	0	0	0	0	0	0	0	0	0	0	IIA	0	2	9.6	2	122
162	2	157	52	21.1	3	1	1	1	4	8	0	0	1287		0	0	0	0	0	0	0	0	0	0	0	IIB	0	1	6	2	1287
163	2	156	78	32.1	4	1	2	0	4	4	0	0	119	1	0	0	0	0	0	0	0	0	0	0	0	IA	0	2	9.6	1	119
164	2	162.1	45	17.1	3	1	1	1	4	0	0	0	38		0	0	1	0	0	0	0	0	0	0	0	IIIA	0	1	6	2	38
165	2	169	48	16.8	4	1	1	1	4	8	0	0	389	1	0	0	0	0	0	0	0	0	0	0	0	IIIB	0	1	9.6	1	389
166	2	166	55	20	3	1	1	1	4	4	0	0	91	1	0	0	0	0	0	0	0	0	0	0	0	IA	0	2	9.6	1	91
167	2	166	67	24.3	6	1	1	1	4	6	0	0	179	1	0	0	0	0	0	0	0	0	0	0	0	IIB	0	1	9.6	2	179
168	2	152	52	22.5	4	1	2	0	4	10	0	0	410	1	0	0	0	0	0	0	0	0	0	0	0	IIIA	1	1	9.6	2	410
169	2	147	64	29.6	4	1	1	1	4	8	0	0	168	1	0	0	0	0	0	0	0	0	0	0	0	IIA	1	1	9.6	1	168
170	2	155	53	22.1	3	1	2	0	4	8	0	0	267	1	0	0	0	0	0	0	0	0	0	0	0	IIA	0	2	9.6	1	267
171	2	160	57	22.3	4	1	1	1	4	8	0	0	175	1	0	0	0	0	0	0	0	0	0	0	0	IIB	0	1	9.6	2	175
172	2	159	50	19.8	2	1	1	1	4	4	0	0	98	1	0	0	0	0	0	0	0	0	0	0	0	IA	0	2	9.6	1	98
173	2	161.4	52.7	20.2	4	1	2	0	4	1	0	0	1249	1	0	0	0	0	0	0	0	0	0	0	0	IIB	1	0	9.6	0	1249
174	2	155	51	21.2	4	1	1	1	4	4	0	0	87	1	0	0	0	0	0	0	0	0	0	0	0	IIA	0	2	9.6	2	87
175	2	154.9	61.09	25.5	4	1	1	1	4	8	0	0	192	1	0	0	0	0	0	0	0	0	0	0	0	IIB	0	1	9.6	2	192
176	2	159	65.5	25.9	4	1	3	1	4	8	0	0	207	1	0	0	0	0	0	0	0	0	0	0	0	IIB	1	0	9.6	0	207
177	2	166	50	18.1	3	1	2	0	4	8	0	0	193	1	0	0	0	0	0	0	0	0	0	0	0	IIA	1	0	9.6	0	193
178	2	164	69	25.7	5	1	1	1	4	4	0	0	98	1	0	0	0	0	0	0	0	0	0	0	0	IIA	1	0	9.6	0	98
179	2	151	48	21.1	3	1	1	1	4	8	0	0	137	1	0	0	0	0	0	0	0	0	0	0	0	IIA	0	2	8	1	1159
180	2	153	54	23.1	3	1	2	0	4	4	0	0	137	1	0	1	0	0	0	0	0	0	0	0	0	IV	1	1	8	2	299
181	2	160	70	27.3	3	1	2	1	4	6	0	0	1196	1	0	0	0	0	0	0	0	0	0	0	0	IIIA	0	1	8	2	217
182	2	157.2	63.9	25.9	4	1	1	1	4	0	0	0	1159	1	0	0	0	0	0	0	0	0	0	0	0	IIIA	0	1	8	1	212
183	2	157.1	59.5	24.1	4	1	2	0	4	0	2	0	299	1	0	0	0	0	0	0	0	0	0	0	0	IIA	0	1	8	1	351
184	2	150	60	26.7	4	1	2	0	4	8	0	0	217	1	0	0	0	0	0	0	0	0	0	0	0	IIB	0	1	8	1	235
185	2	162	57	21.7	4	1	2	1	4	4	0	0	212	1	0	0	0	0	0	0	0	0	0	0	0	IIA	0	2	8	2	176
186	2	155	65	27.1	4	1	2	0	4	8	0	0	351	1	0	0	0	0	0	0	0	0	0	0	0	IIIA	0	1	8	1	238
187	2	152	69	29.9	4	1	2	0	4	8	0	0	235	1	0	0	0	0	0	0	0	0	0	0	0	IIA	0	1	8	1	175
188	2	156	60	24.7	5	1	1	0	4	4	0	0	176	1	0	0	0	0	0	0	0	0	0	0	0	IA	1	2	8	1	228
189	2	159	66	26.1	4	1	2	0	4	8	1	0	238	1	0	0	0	0	0	0	0	0	0	0	0	IA	0	2	8	1	860
190	2	161	50	19.3	3	1	2	0	4	8	0	0	175	1	0	0	0	0	0	0	0	0	0	0	0	IA	0	2	8	2	207
191	2	152	47.6	20.6	3	1	1	0	4	8	0	0	193	1	0	0	0	0	0	0	0	0	0	0	0	IIIC	0	1	8	2	165
192	2	150	58	25.8	4	1	1	1	4	8	0	0	228	1	0	0	0	0	0	0	0	0	0	0	0	IIIC	0	1	8	1	164
193	2	160	65	25.4	2	1	1	1	4	6	0	0	185	1	0	0	0	0	0	0	0	0	0	0	0	IA	1	1	8	1	852
194	2	153	46	19.7	3	1	2	0	4	6	0	0	196	1	0	0	0	0	0	0	0	0	0	0	0	IIB	0	1	8	1	162
195	2	167	67.8	24.3	4	1	1	0	4	8	0	0	221	1	0	0	0	0	0	0	0	0	0	0	0	IIA	0	2	8	1	221
196	2	163	51	19.2	4	1	1	0	4	6	1	0	860	1	0	0	0	0	0	0	0	0	0	0	0	IIA	0	1	8	2	351
197	2	157	64	26	3	1	2	0	4	6	0	0	207	1	0	0	0	0	0	0	0	0	0	0	0	IA	0	2	8	1	211
198	2	175	78	25.5	3	1	1	1	4	8	0	0	165	1	0	0	0	0	0	0	0	0	0	0	0	IIB	0	2	8	2	170
199	2	154	63	26.6	3	1	3	1	4	8	0	0	164	1	0	0	0	0	0	0	0	0	0	0	0	IIIC	0	1	8	2	228
200	2	154.4	57	23.9	5	1		1	4	0	4	0	852	1	0	0	0	0	0	0	0	0	0	0	0	IIA	1	2	8	2	384
201	2	158	59	23.6	2	3	2	0	1	4		0	185	1	0	0	0	0	0	0	0	0	0	0	1	IA	1	2	4	1	185
202	2	164	63	23.4	2	3	1	1	3	4		0	65	1	0	0	0	0	0	0	0	0	0	0	1	IA	0	2	4	1	65
203	2	148	53	24.2	4	3	1	1	1	4		0	127	1	0	0	0	0	0	0	0	0	0	0	1	IIIA	1	1	4	1	127
204	2	152	50	21.6	3	3	1	1	1	4		0	64	1	0	0	0	0	0	0	0	0	0	0	1	IA	0	2	4	1	64
205	2	159	56	22.2	3	3	1	1	1	4		0	65	1	0	0	0	0	0	0	0	0	0	0	1	IA	0	2	4	1	65
206	2	155	53	22.1	3	3	1	1	1	4		0	66	1	0	0	0	0	0	0	0	0	0	0	1	IA	0	2	4	1	66
207	2	160	56	21.9	3	3	2	0	1	4		0	65	1	0	0	0	0	0	0	0	0	0	0	1	IIA	0	1	4	2	65
208	2	145	47	22.4	5	3	2	0	3	6		0	175	1	0	0	0	0	0	0	0	0	0	0	1	IA	0	2	4	1	175
209	2	158	78	31.2	4	3	2	0	1	4		0	73	1	0	0	0	0	0	0	0	0	0	0	1	IA	0	2	4	1	73
210	2	162.1	55.3	21	4	3	2	0	1	4		0	83	1	0	0	0	0	0	1	0	0	0	0	1	IA	0	2	4	1	83
211	2	154	53	22.3	3	3	2	0	1	4		0	100	1	1	0	0	0	0	0	0	0	0	0	1	IIB	1	2	4	1	93
212	2	157.5	59.8	24.1	5	3	1	1	1	6		0	149	1	0	0	0	0	0	0	0	0	0	0	1	IIA	0	2	4	2	149
213	2	152.2	58.2	25.1	4	3	2	0	1	6		0	161	1	0	0	0	0	0	0	0	0	0	0	1	IA	0	2	4	1	161
214	2	148.2	55	25	3	3	2	0	1	4		0	85	1	0	0	0	0	0	0	0	0	0	0	1	IA	0	2	4	1	85
215	2	158.5	58.5	23.3	5	3	2	0	1	6		0	174	1	0	0	0	0	0	0	0	0	0	0	1	IA	0	2	4	1	174
216	2	155	52.9	22	3	3	2	0	3	4		0	77	1	0	0	0	0	0	0	0	0	0	0	1	IA	0	2	4	1	77
217	2	163	54	20.3	3	3	2	0	1	4		0	184	1	0	0	0	0	0	0	0	0	0	0	1	IIB	0	2	4	1	184
218	2	169.6	62.5	21.7	3	3	2	0	1	4		0	61	1	0	0	0	0	0	0	0	0	0	0	1	IA	0	2	4	1	61
219	2	161	59	22.8	3	3	2	0	1	4		0	84	1	0	0	0	0	0	0	0	0	0	0	1	IIB	0	1	4	1	84
220	2	158	67	26.8	2	3	1	1	3	4		0	72	1	0	0	0	0	0	0	0	0	0	0	1	IA	0	2	4	1	72
221	2	151	59	25.9	4	3	1	1	1	3		0	148	1	0	0	0	0	0	0	0	0	0	0	1	IIIC	0	0	4	2	148
222	2	154	54.2	22.9	4	3	2	0	1	4		0	64	1	0	0	0	0	0	0	0	0	0	0	1	IA	0	2	4	1	64
223	2	159.3	67	26.4	4	3	1	1	1	4		0	78	1	0	0	0	0	0	0	0	0	0	0	1	IA	0	2	4	1	78
224	2	155.6	55.3	22.8	5	3	1	1	1	4		0	120	1	0	0	0	0	0	0	0	0	0	0	1	IA	0	2	4	1	120
225	2	152	67	29	5	3	2	0	1	4		0	64	1	0	0	0	0	0	0	0	0	0	0	1	IIIA	0	0	4	2	64
226	2	162	58	22.1	5	3	1	1	1	4		0	73	1	0	0	0	0	0	0	0	0	0	0	1	IIB	0	1	4	1	73
227	2	155	66	27.5	4	3	2	0	1	6		0	135	1	0	0	0	0	0	0	0	0	0	0	1	IIIA	1	1	4	2	135
228	2	156.6	60.3	24.6	4	3	2	0	1	4		0	158	1	0	0	0	0	0	0	0	0	0	0	1	IIB	0	2	4	1	158
229	2	154	52	21.9	3	3	2	0	1	6		0	121	1	0	0	0	0	0	0	0	0	0	0	1	IIIA	1	2	4	1	121
230	2	167	67.3	24.1	4	3	2	0	1	4		0	55	1	0	0	0	0	0	0	0	0	0	0	1	IA	0	2	4	1	55
231	2	161.5	56	21.5	3	3	2	0	1	6		0	145	1	0	0	0	0	0	0	0	0	0	0	1	IIA	0	2	4	1	145
232	2	157.4	58.4	23.6	4	3	2	0	1	4		0	68	1	0	0	0	0	0	0	0	0	0	0	1	IA	0	2	4	1	68
233	2	157	52	21.1	3	3	1	1	1	6		0	139	1	0	0	0	0	0	0	0	0	0	0	1	IIA	0	3	4	1	139
234	2	165	80	29.4	2	3	1	1	1	5		0	122	1	0	0	0	0	0	0	0	0	0	0	1	IA	0	2	4	1	122
235	2	161	68	26.2	4	3	1	1	1	6		0	155	1	0	0	0	0	0	0	0	0	0	0	1	IB	0	2	4	1	155
236	2	152	54	23.4	5	3	1	1	1	6		0	108	1	0	0	0	0	0	0	0	0	0	0	1	IA	0	2	4	1	108
237	2	172	76	25.7	4	3	1	1	1	4		0	43	1	0	0	0	0	0	0	0	0	0	0	1	IIA	0	2	4	2	43
238	2	161.1	53	20.4	2	3	2	0	1	4		0	149	1	0	0	0	0	0	0	0	0	0	0	1	IIA	0	1	4	1	149
239	2	156.7	57.6	23.5	3	3	1	1	3	4		0	65	1	0	0	0	0	0	0	0	0	0	0	1	IA	0	2	4	1	65
240	2	157	52	21.1	4	3	2	0	1	4		0	65	1	0	0	0	0	0	0	0	0	0	0	1	IA	0	2	4	1	65
241	2	159.6	58.5	23	4	3	1	1	1	8		0	154	1	0	0	0	0	0	0	0	0	0	0	1	IA	0	2	4	1	154
242	2	158.9	55.9	22.1	3	3	2	0	1	4		0	155	1	0	0	0	0	0	0	0	0	0	0	1	IIA	0	2	4	1	155
243	2	158.6	50.6	20.1	2	3	1	1	1	4		0	54	1	0	0	0	0	0	0	0	0	0	0	1	IA	0	2	4	1	54
244	2	156.9	59	24	3	3	1	1	1	8		0	204	1	0	0	0	0	0	0	0	0	0	0	1	IA	0	2	4	2	204
245	2	158.5	49.3	19.6	4	3	1	1	1	4		0	65	1	0	1	0	0	0	0	0	0	0	0	1	IIA	0	2	4	2	65
246	2	153.3	52.5	22.3	3	3	2	0	1	4		0	65	1	0	0	0	0	0	0	1	0	0	0	1	IIA	0	2	4	1	65
247	2	156	60	24.7	5	3	2	0	1	4		0	0	1	1	0	0	0	0	0	0	0	0	0	1	IA	0	2	4	1	0
248	2	166.3	63.8	23.1	3	3	1	1	1	4		0	183	1	0	0	0	0	0	0	0	0	0	0	1	IA	0	2	4	1	183
249	2	159.1	61	24.1	4	3	2	0	1	8		0	149	1	0	0	0	0	0	0	0	0	0	0	1	IA	0	2	4	1	149
250	2	160	55	21.5	3	3	1	1	1	4		0	65	1	0	0	0	0	0	0	0	0	0	0	1	IIA	0	2	4	2	65
251	2	157	48	19.5	2	3	1	1	1	4		0	99	1	0	1	0	0	0	0	0	0	0	0	1	IIA	0	2	4	1	99
252	2	160.9	51.5	19.9	3	3	1	1	1	4		0	67	1	0	0	0	0	0	0	0	0	0	0	1	IA	0	2	4	1	67
253	2	160.5	61.3	23.8	3	3	1	1	1	4		0	155	1	0	1	0	0	0	0	0	0	0	0	1	IIIA	0	1	4	1	155
254	2	161.6	63.4	24.3	4	3	2	0	1	4		0	63	1	0	0	0	0	0	0	0	0	0	0	1	IA	0	2	4	1	63
255	2	158.6	68.5	27.2	4	3	1	1	1	4		0	86	1	0	0	0	0	0	0	0	0	0	0	1	IA	0	2	4	1	86
256	2	152	55.2	23.9	2	3	2	0	1	4		0	161	1	0	0	0	0	0	0	0	0	0	0	1	IIIA	0	1	4	2	161
257	2	168	58.5	20.7	2	3	2	0	1	6		0	153	1	0	1	0	0	0	0	0	0	0	0	1	IIIA	1	1	4	2	153
258	2	166.3	51.3	18.5	3	3	2	0	1	4		0	65	1	0	0	0	0	0	0	0	0	0	0	1	IA	0	2	4	2	65
259	2	153	57	24.3	5	3	1	1	1	4		0	64	1	0	0	0	0	0	0	0	0	0	0	1	IA	0	2	4	2	64
260	2	162.9	59.6	22.5	3	3	1	1	3	4		0	77	1	0	0	0	0	0	0	0	0	0	0	1	IA	0	2	4	2	77
261	2	157.2	49	19.8	3	3	2	0	3	4		0	147	1	0	0	0	0	0	0	0	0	0	0	1	IIIC	0	1	4	1	147
262	2	148.7	67	30.3	5	3	1	1	1	4		0	146	1	1	0	1	0	0	0	0	0	1	0	1	IIIC	0	1	4	3	86
263	2	150	57	25.3	6	3	2	0	1	4		0	462	1	0	1	1	0	0	0	0	1	0	0	1	IV	2	0	4	0	462
264	2	145.9	47	22.1	3	3	1	1	3	4		0	70	1	0	0	0	0	0	0	0	0	0	0	1	IIA	0	2	4	2	70
265	2	156.4	51.7	21.1	4	3	1	1	3	8		0	142	1	0	0	0	0	0	0	0	0	0	0	1	IA	0	2	4	2	142
266	2	154	52	21.9	3	3	1	1	1	4		0	160	1	0	0	0	0	0	0	0	0	0	0	1	IIB	0	1	4	2	160
267	2	162.4	53	20.1	4	3	2	0	1	4		0	147	1	0	0	0	0	0	0	0	0	0	0	1	IIIC	0	1	4	2	147
268	2	151.8	56.3	24.4	4	3	1	1	3	8		0	152	1	0	0	0	0	0	0	0	0	0	0	1	IIA	0	2	4	1	152
269	2	157	57.3	23.2	4	3	2	0	1	4		0	158	1	0	0	0	0	0	0	0	0	0	0	1	IIA	0	2	4	1	158
270	2	171.6	63.1	21.4	3	3	2	0	3	4		0	151	1	0	0	0	0	0	0	0	0	0	0	1	IB	0	1	4	2	151
271	2	158.4	48.3	19.3	3	3	1	1	1	4		0	151	1	0	0	0	0	0	0	0	0	0	0	1	IIB	0	1	4	2	151
272	2	159.2	62.1	24.5	4	3	1	1	3	4		0	69	1	0	0	0	0	0	0	0	0	0	0	1	IIA	0	2	4	1	69
273	2	158.3	62.7	25	4	3	1	1	1	4		0	157	1	0	0	0	0	0	0	0	0	0	0	1	IIIC	0	1	4	1	157
274	2	157	54	21.9	3	3	1	1	3	8		0	148	1	0	0	0	0	0	0	0	0	0	0	1	IIA	0	2	4	2	148
275	2	156.5	64.7	26.4	4	3	2	0	3	4		0	152	1	0	0	0	0	0	0	0	0	0	0	1	IIA	0	2	4	1	152
276	2	158	48	19.2	4	3	2	0	1	3		0	149	1	0	0	0	0	0	1	0	0	0	0	1	IIIA	1	1	4	1	149
277	2	155.8	52.7	21.7	3	3	2	0	1	4		0	148	1	0	0	0	0	0	0	0	0	0	0	1	IIA	0	1	4	1	148
278	2	160	57	22.3	2	3	1	1	1	8		0	233	1	1	0	1	0	0	0	0	0	0	0	1	IIA	0	1	4	2	125
279	2	154.6	73.1	30.6	4	3	2	0	1	4		0	62	1	0	0	0	0	0	0	0	0	0	0	1	IA	0	2	4	1	62
280	2	160.5	62.3	24.2	5	3	2	0	1	4		0	64	1	0	0	0	0	0	0	0	0	0	0	1	IA	0	2	4	2	64
281	2	148.8	67	30.3	5	3	1	1	3	4		0	60	1	0	0	1	0	0	0	0	1	0	0	1	IIIA	0	1	4	3	60
282	2	159.9	63.3	24.8	4	3	1	1	1	4		0	74	1	0	0	0	0	0	0	0	0	0	0	1	IIA	0	0	4	2	74
283	2	159.3	72	28.4	5	3	2	0	1	8		0	147	1	0	0	0	0	0	0	0	0	0	0	1	IA	0	2	4	1	147
284	2	155.9	56.8	23.4	3	3	2	0	1	8		0	155	1	0	0	0	0	0	0	0	0	0	0	1	IA	0	2	4	1	155
285	2	151	74.5	32.7	2	3	2	0	1	8		0	143	1	0	0	1	0	0	0	0	1	0	0	1	IV	1	0	4	1	143
286	2	152	52	22.5	5	3	1	1	1	4		0	148	1	0	0	0	0	0	0	0	0	0	0	1	IIA	0	2	4	1	148
287	2	166	52	18.9	3	3	2	0	1	4		0	66	1	0	0	0	0	0	0	0	0	0	0	1	IA	0	2	4	1	66
288	2	159	75	29.7	4	3	1	1	3	8		0	148	1	0	0	0	0	0	0	0	0	0	0	1	IA	0	2	4	1	148
289	2	157.8	61.1	24.5	4	3	2	0	1	4		0	92	1	0	0	0	0	0	0	0	0	0	0	1	IIA	0	2	4	1	92
290	2	159.7	44	17.3	3	3	2	0	1	4		0	72	1	0	0	0	0	0	0	0	0	0	0	1	IA	0	2	4	1	72
291	2	169	61.8	21.6	3	3	2	0	1	4		0	148	1	0	0	0	0	0	1	0	0	0	0	1	IIB	0	2	4	1	148
292	2	152	51.2	22.2	4	3	1	1	1	4		0	71	1	0	0	0	0	0	0	0	0	0	0	1	IIA	0	2	4	1	71
293	2	163	55	20.7	4	3	2	0	1	8		0	8	1	1	0	1	0	0	0	0	0	0	0	1	IA	0	2	4	1	8
294	2	165	61	22.4	3	3	1	1	1	13		0	325	1	0	0	0	0	0	0	0	0	0	0	1	IV	0	0	4	0	325
295	2	154.8	55	23	3	3	2	0	1	4		0	70	1	0	0	0	0	0	0	0	0	0	0	1	IIA	0	2	4	1	70
296	2	157.1	59.8	24.2	3	3	2	0	1	4		0	64	1	0	0	0	0	0	0	0	0	0	0	1	IIB	0	1	4	2	64
297	2	159.4	56.5	22.2	4	3	2	0	1	8		0	155	1	0	0	0	0	0	0	0	0	0	0	1	IA	0	2	4	1	155
298	2	162	62	23.6	3	3	1	1	1	4		0	71	1	0	0	0	0	0	0	0	0	0	0	1	IIA	0	2	4	2	71
299	2	154	44	18.6	5	3	1	1	1	4		0	64	1	0	0	0	0	0	0	0	0	0	0	1	IIA	0	2	4	2	64
300	2	160	65	25.4	4	3	1	1	1	4		0	65	1	0	0	0	0	0	0	0	0	0	0	1	IIA	0	2	4	1	65

## Sheet: Variables
sex		1=male, 2=female
age		1=20~30, 2=31~40, 3=41~50, 4=51~60, 5=61~70, 6=71~80
catheter		1=chestport, 2=armport, 3=PICC
location_ca		1=Rt, 2=Lt, 3=bilateral
location_side		0=Rt, 1=Lt
location_vein		1=basilic, 2=cephalic, 3=brachial, 4=IJV
reposition		0=no, 1=yes
duration	indwelling duration
maintenance		0=early removal, 1=use as planned
Cx		0=no, 1=yes
Death		0=no, 1=death
premature	prematurely abandoned	0=no, 1=yes
DVT		0=no, 1=yes
infection	wound infection	0=no, 1=yes
Dermatitis	contact dermatitis	0=no, 1=yes
Neuropathy		0=no, 1=yes
plan	treatment plan change	0=no, 1=yes
Position	catheter position change	0=no, 1=yes
jt_contracture	joint contracture	0=no, 1=yes
arm		0=chest, 1=arm
neoadjuvant		0=no, 1=yes, 2=palliative
axillary_D	axillary dissection	0=no, 1=yes, 2=sentinel
op	operation name	1=wide excision/breast conserving op, 2=total mastectomy, 3=Lymph node dissection only
